# Supplementary material for: Don’t forget the trunk in Duchenne muscular dystrophy patients: more muscle weakness and compensation than expected
Source: J Neuroeng Rehabil. 2019 Mar 27;16:44. doi: 10.1186/s12984-019-0515-y (PMC6437973; doi:10.1186/s12984-019-0515-y)
Supplement: Supplementary file 2 — Joint torques. Median and interquartile ranges of the measured joint torques in healthy controls, DMD participants and DMD participants sorted by Brooke scale category. (XLSX 11 kb) [file 12984_2019_515_MOESM2_ESM.xlsx]

## Sheet: Joint torque
		Healthy			DMD			Brooke 1			Brooke 2			Brooke 3			p-value HC vs DMD	p-value Brooke scale
		n	median	IQR	n	median	IQR	n	median	IQR	n	median	IQR	n	median	IQR
Joint torque [Nm]	Trunk (flexion)	25	47.5	[24.5-58.2]	17	20.3	[14.8-25.0]	6	21.8	[14.8-25.9]	6	24.2	[20.3-28.6]	5	14.9	[13.7-18.6]	0.001	0.120
	Trunk (extension)	25	43.9	[19.8-78.6]	16	21.4	[14.3-30.8]	6	23.8	[12.5-35.9]	5	21.8	[17.6-32.3]	5	18.0	[14.5-21.8]	0.003	0.673
	Trunk (lateral bending)	25	44.4	[27.5-65.2]	17	23.6	[17.0-33.1]	6	32.8	[23.6-39.2]	6	23.9	[17.7-29.8]	5	18.9	[14.9-22.4]	0.001	0.355
	Shoulder elevation	25	50.0	[30.1-95.8]	17	18.2	[12.6-24.4]	6	24.7	[18.2-31.2]	6	16.8	[13.0-23.4]	5	14.8	[10.9-18.1]	<0.001	0.244
	Shoulder abduction	25	30.6	[20.0-46.9]	17	11.9	[4.4-14.8]	6	17.7	[13.0-28.5]	6	11.9	[9.6-12.8]	5	4.7	[2.6-5.5]	<0.001	0.019
Joint torque [Nm/kg]	Trunk (flexion)	25	0.94	[0.73-1.09]	15	0.43	[0.34-0.52]	5	0.52	[0.48-0.74]	5	0.48	[0.39-0.54]	5	0.32	[0.29-0.34]	<0.001	0.009
	Trunk (extension)	25	0.81	[0.72-1.25]	14	0.41	[0.31-0.52]	5	0.42	[0.32-0.65]	4	0.47	[0.28-0.65]	5	0.36	[0.31-0.41]	<0.001	0.585
	Trunk (lateral bending)	25	0.99	[0.88-1.14]	15	0.45	[0.39-0.64]	5	0.73	[0.58-0.81]	5	0.44	[0.36-0.52]	5	0.39	[0.35-0.43]	<0.001	0.014
	Shoulder elevation	25	1.10	[0.9-1.76]	15	0.34	[0.26-0.56]	5	0.61	[0.4-0.67]	5	0.33	[0.24-0.44]	5	0.26	[0.25-0.31]	<0.001	0.027
	Shoulder abduction	25	0.69	[0.61-0.8]	15	0.2	[0.08-0.28]	5	0.36	[0.24-0.59]	5	0.23	[0.17-0.25]	5	0.08	[0.06-0.1]	<0.001	0.012
