# Supplementary material for: Don’t forget the trunk in Duchenne muscular dystrophy patients: more muscle weakness and compensation than expected
Source: J Neuroeng Rehabil. 2019 Mar 27;16:44. doi: 10.1186/s12984-019-0515-y (PMC6437973; doi:10.1186/s12984-019-0515-y)
Supplement: Supplementary file 4 — Normalized muscle activity. Median and interquartile ranges of normalized muscle activity when performing daily tasks in healthy controls, DMD participants and DMD participants sorted by Brooke scale category. (XLSX 16 kb) [file 12984_2019_515_MOESM4_ESM.xlsx]

## Sheet: Trunk EMG
			Healthy			DMD			Brooke 1			Brooke 2			Brooke 3			p-value HC vs DMD	p-value Brooke scale
			n	median	IQR	n	median	IQR	n	median	IQR	n	median	IQR	n	median	IQR
Back muscle activity [% MVIC]		Static sitting	25	9.4	[5.4-16.1]	17	27.6	[22.9-33.8]	6	22.0	[20-24.1]	6	34.8	[27.2-38.6]	5	30.8	[25.6-35.2]	<0.001	0.032
	Reaching forward
		N-0	25	23.6	[15.9-29]	16	47.7	[36.2-61.2]	6	33.9	[28.8-44.2]	5	62.2	[57.7-72.4]	5	45.2	[39.1-60.6]	<0.001	0.015
		N-500	25	35.0	[21.7-51.2]	9	65.4	[44.6-123.5]	6	52.4	[44.2-65.4]	3	125.2	[93.6-138.1]	0	0	[.-.]	0.002	0.039
		F-0	24	44.7	[30.8-62.3]	15	71.8	[55-93.1]	6	52.4	[36.5-55.8]	6	95.8	[73.7-100]	3	70.7	[67-83.4]	0.003	0.012
	Reaching lateral
		N-0	25	20.2	[13.1-28.1]	17	46.3	[26.9-51.1]	6	25.8	[20.7-33.2]	6	48.1	[46.3-59.4]	5	50.9	[43.3-59.6]	<0.001	0.018
		N-500	25	31.0	[20.1-43.1]	9	57.5	[37.6-77.7]	5	38.3	[32.7-62.5]	4	65.4	[59.9-86.8]	0	0	[.-.]	0.009	0.142
		F-0	24	40.9	[30.9-62.8]	12	60.5	[42.2-75.3]	6	46.9	[41.3-60.7]	4	75.3	[52.2-87.6]	2	64.8	[60.3-69.3]	0.033	0.507
	Reaching contra-lateral
		N-0	25	27.7	[15.3-33.6]	17	47.4	[32-62.2]	6	29.0	[21.4-32.1]	6	62.8	[45.5-74.8]	5	51.0	[46.9-54.4]	0.001	0.067
		N-500	25	33.8	[18.7-44.6]	8	56.2	[43-85.6]	5	43.2	[41.6-50.7]	3	91.1	[82.9-103]	0	0	[.-.]	0.016	0.025
	ADL
		Plate	24	45.5	[36.9-55.2]	17	81.8	[53.2-91.3]	6	54.4	[43.4-88.7]	6	87.4	[81.8-91.4]	5	66.7	[50.3-94.7]	0.002	0.343
		Drink	24	18.9	[12.5-27.8]	17	37.4	[26.2-54.3]	6	30.0	[19.5-37.4]	6	40.7	[32.5-58]	5	54.0	[33.6-58.7]	<0.001	0.224
Abdominal muscle activity [%MVIC]		Static sitting	25	5.4	[3.4-7.4]	17	26.1	[16.6-31.3]	6	20.1	[15.9-27.3]	6	26.1	[24.3-29.9]	5	27.0	[18.5-55.8]	<0.001	0.543
	Reaching forward
		N-0	25	7.4	[5.3-9.4]	16	38.4	[21-55.6]	6	21.0	[12.9-29.2]	5	35.2	[28.5-62.3]	5	51.6	[48.8-57.1]	<0.001	0.114
		N-500	25	9.5	[5.7-17]	9	33.4	[18.5-55.6]	6	31.6	[18-54.2]	3	41.6	[24.4-110.4]	0	0	[.-.]	0.001	0.439
		F-0	24	10.7	[5.7-19.4]	15	44.7	[27.8-89.7]	6	28.1	[21.5-45.9]	6	68.8	[31-115]	3	67.3	[50.3-87]	<0.001	0.199
	Reaching lateral
		N-0	25	12.9	[7.9-30.7]	17	59.2	[35.4-82.1]	6	33.8	[16.1-59.2]	6	64.0	[40.3-110.4]	5	67.6	[62.2-82.1]	<0.001	0.260
		N-500	25	24.1	[13.5-60]	9	74.1	[33.9-157.5]	5	37.0	[24.7-144.6]	4	113.0	[58.5-163.1]	0	0	[.-.]	0.010	0.327
		F-0	24	30.6	[21.3-53]	12	80.5	[56.8-132]	6	63.1	[50.7-72]	4	131.3	[91.2-169.2]	2	115.6	[88.9-142.4]	0.001	0.153
	Reaching contra-lateral
		N-0	25	8.7	[6.6-22.5]	17	57.0	[27.5-67.4]	6	27.4	[16.9-57]	6	56.3	[44.1-79.3]	5	67.0	[55.6-69.2]	<0.001	0.077
		N-500	25	10.4	[7.8-17.9]	8	49.9	[38.5-66.5]	5	48.5	[39.7-56.4]	3	61.8	[32.4-86.6]	0	0	[.-.]	<0.001	0.655
	ADL
		Plate	24	16.0	[13-36]	17	76.2	[40.9-115.7]	6	36.7	[25.4-118.7]	6	80.8	[50.4-93.7]	5	78.7	[72.6-119.5]	<0.001	0.523
		Drink	24	7.5	[5.2-11.2]	17	32.3	[23.2-55.3]	6	20.6	[13.8-28.3]	6	41.9	[26-61.4]	5	39.1	[37.4-51.1]	<0.001	0.215
Trapezius muscle activity [%MVIC]		Static sitting	25	1.8	[1-5]	17	12.1	[5-27.7]	6	5.4	[2.5-11]	6	12.9	[8.8-27.7]	5	26.1	[15.1-29.3]	<0.001	0.190
	Reaching forward
		N-0	25	37.6	[16-68.4]	16	79.4	[61.6-118.1]	6	61.6	[53.3-80.6]	5	78.2	[66.9-132.6]	5	115.4	[93.2-130.3]	0.001	0.078
		N-500	25	51.0	[29.5-97.2]	9	108.9	[75.7-144.1]	6	102.1	[72.2-137.5]	3	110.2	[85.2-150.6]	0	0	[.-.]	0.024	0.606
		F-0	24	48.5	[32.6-80.4]	15	85.6	[78.8-117.1]	6	81.6	[68.6-85.6]	6	119.6	[81.9-175.2]	3	110.2	[88.8-117.1]	0.005	0.165
	Reaching lateral
		N-0	25	43.3	[25.1-70.9]	17	125.4	[69.1-159.6]	6	79.8	[68-126.4]	6	141.5	[52.6-170.3]	5	133.9	[98.8-148.7]	<0.001	0.475
		N-500	24	51.9	[37.9-81.4]	9	124.9	[102-202]	5	124.9	[118.6-202]	4	107.7	[75.6-289.9]	0	0	[.-.]	0.003	0.624
		F-0	24	44.0	[29.9-78.4]	12	100.0	[82.8-133.8]	6	101.7	[99.7-159.7]	4	88.5	[66.5-189.3]	2	97.5	[96.5-98.5]	0.005	0.663
	Reaching contra-lateral
		N-0	25	36.9	[25.7-76.9]	17	88.1	[69.8-126.2]	6	73.4	[66.6-102.7]	6	86.6	[77.1-140.1]	5	121.9	[81.3-170.6]	<0.001	0.378
		N-500	25	47.4	[28.6-90.9]	8	100.1	[84-126.3]	5	109.5	[68.9-120.7]	3	90.7	[87.4-294.9]	0	0	[.-.]	0.025	0.655
	ADL
		Plate	24	42.6	[27.3-74.8]	17	98.6	[80.4-113.1]	6	96.2	[84.8-102.6]	6	116.4	[58.1-133]	5	87.2	[77.2-113.2]	0.001	0.659
		Drink	24	34.1	[26.1-62.9]	17	81.4	[67.7-109.5]	6	78.8	[62.4-98.6]	6	69.3	[65.1-107.3]	5	116.1	[81.2-144.1]	<0.001	0.185
Deltoid muscle activity [%MVIC]		Static sitting	25	0.9	[0.5-1.2]	17	3.0	[2.2-4.8]	6	2.6	[1.9-3.4]	6	3.6	[2.3-5.9]	5	4.1	[2.2-5]	<0.001	0.593
	Reaching forward
		N-0	25	19.4	[11.3-35]	16	63.6	[45.2-84.8]	6	47.1	[42.2-60.9]	5	85.2	[82.9-106.7]	5	53.3	[39.3-67.6]	<0.001	0.038
		N-500	25	28.1	[15.5-39.5]	9	68.5	[64.6-89.4]	6	66.3	[64.6-68.5]	3	85.0	[80.3-147.7]	0	0	[.-.]	<0.001	0.071
		F-0	24	32.4	[17.9-59.5]	15	76.3	[62.2-125.6]	6	63.5	[53.1-78.4]	6	118.7	[84.4-154.9]	3	63.3	[62.2-73.1]	<0.001	0.081
	Reaching lateral
		N-0	25	29.8	[20.7-56.5]	17	62.7	[52.8-74.1]	6	53.1	[47.9-62.7]	6	84.8	[69.6-93.6]	5	60.5	[48.5-69.9]	0.005	0.032
		N-500	25	38.7	[23.4-52.8]	9	66.3	[59.4-131.8]	5	61.3	[52.1-109.8]	4	95.3	[66.3-143.1]	0	0	[.-.]	0.002	0.221
		F-0	24	48.3	[32.1-109]	12	85.8	[72.7-121.1]	6	93.2	[75.6-126.8]	4	103.6	[81.3-148.3]	2	72.4	[70.2-74.7]	0.046	0.299
	Reaching contra-lateral
		N-0	25	13.8	[5.7-31.5]	17	53.4	[35.9-72.3]	6	34.8	[23.8-52.5]	6	72.6	[58.7-89.3]	5	53.4	[34.5-59.3]	<0.001	0.056
		N-500	25	18.2	[8.6-34.5]	8	75.9	[51.1-105]	5	51.4	[46.9-90.2]	3	102.2	[76.1-109.8]	0	0	[.-.]	<0.001	0.180
	ADL
		Plate	24	9.0	[4.6-15.9]	17	36.0	[28.7-49.2]	6	33.8	[26.3-47.3]	6	35.8	[31-46.3]	5	55.1	[25-68.2]	<0.001	0.858
		Drink	24	4.6	[1.9-9]	17	22.0	[16.7-24.2]	6	20.5	[17-23.6]	6	23.9	[14.2-24.2]	5	20.6	[18.2-31.3]	<0.001	0.578
